# Supplementary material for: Serial Examination of Platelet Function Tests Might Predict Prognosis of Patients with Acute Ischemic Stroke—A Cohort Study
Source: Diagnostics (Basel). 2024 Dec 18;14(24):2848. doi: 10.3390/diagnostics14242848 (PMC11675241; doi:10.3390/diagnostics14242848)
Supplement: Supplementary file 1 [file diagnostics-14-02848-s001.zip]

Archive with 1 entries (1 files):
- diagnostics-3294748-supplementary.pdf
